# Supplementary material for: Semantic and Phonological Brain Networks in Older Adults: A Systematic Scoping Review
Source: Brain Sci. 2026 Feb 25;16(3):252. doi: 10.3390/brainsci16030252 (PMC13024727; doi:10.3390/brainsci16030252)
Supplement: Supplementary file 1 [file brainsci-16-00252-s001.zip]

Archive with 4 entries (3 files):
- brainsci-4138054-supplementary/
- brainsci-4138054-supplementary/TableS1_PRISMA-ScR-Fillable-Checklist_Diedrichs2026_FINAL.pdf
- brainsci-4138054-supplementary/TableS2_NI.pdf
- brainsci-4138054-supplementary/TableS3_CLIN.pdf
